# Supplementary material for: Functionalized Nanoplastics (NPs) Increase the Toxicity of Metals in Fish Cell Lines
Source: Int J Mol Sci. 2021 Jul 1;22(13):7141. doi: 10.3390/ijms22137141 (PMC8268098; doi:10.3390/ijms22137141)
Supplement: Supplementary file 1 [file ijms-22-07141-s001.zip]

Archive with 1 entries (1 files):
- ijms-1262613-supplementary.pdf
